# Supplementary material for: Systematic Review of Preclinical Studies on the Efficacy and Mechanisms of Herbal Medicines in Post-Myocardial Infarction Heart Failure with Reduced Ejection Fraction
Source: Medicina (Kaunas). 2024 Jul 5;60(7):1101. doi: 10.3390/medicina60071101 (PMC11278938; doi:10.3390/medicina60071101)
Supplement: Supplementary file 1 [file medicina-60-01101-s001.zip]

Archive with 1 entries (1 files):
- medicina-3073613-supplementary.xlsx
