# Supplementary material for: Systematic Review of Preclinical Studies on the Efficacy and Mechanisms of Herbal Medicines in Post-Myocardial Infarction Heart Failure with Reduced Ejection Fraction
Source: Medicina (Kaunas). 2024 Jul 5;60(7):1101. doi: 10.3390/medicina60071101 (PMC11278938; doi:10.3390/medicina60071101)
Supplement: Supplementary file 1 [file medicina-60-01101-s001.zip › medicina-3073613-supplementary.xlsx]

## Sheet: Legends
Supplementary Table Legends
Table S1. Full search strategies and number of identified articles.
Table S2. Heart failure animal model induction period after left anterior descending coronary artery ligation and treatment duration in the research design.
Table S3. Compositions of herbal medicines of the included studies.
Table S4. Comprehensive list of all herbs involved in the herbal medicines of the included studies.
Table S5. Compositions of herbal medicines sorted according to the result of the hierarchical cluster analysis.
Table S6. Details of design, outcomes and suggested mechanisms of the included studies.

## Sheet: Table S1
Table S 1. Full search strategies and the number of identified articles.
Pubmed		Results (Primary search)	Results (Secondary search)
#1	("heart failure" [Mesh] OR "heart failure" [tiab] OR "cardiac failure" [tiab] OR "myocardial failure" [tiab] OR "heart insufficiency" [tiab] OR "cardiac insufficiency" [tiab] OR "Heart Decompensation"[tiab] OR "Decompensation, Heart"[tiab] OR "Congestive Heart Failure"[tiab] OR "Heart Failure, Congestive"[tiab] OR "Ventricular Dysfunction"[Mesh] OR "Ventricular Dysfunction"[tiab])	281773	29433
#2	("Medicine, Chinese Traditional"[MH] OR "traditional Chinese medicine"[TIAB] OR "Chinese Traditional Medicine"[TIAB] OR "Medicine, Kampo"[MH] OR "Kampo medicine"[TIAB] OR "Kampo"[TIAB] OR "Medicine, Korean Traditional"[MH] OR "traditional Korean medicine"[TIAB] OR "traditional oriental medicine"[TIAB] OR "Chinese patent medicine"[TIAB] OR "Complementary Therapies"[MH] OR "complementary medicine"[…	276053	19338
#3	#1and #2	1395	235
CINAHL Plus with Full text		Results (Primary search)	Results (Secondary search)
#1	(heart failure OR cardiac failure OR myocardial failure OR heart insufficiency OR cardiac insufficiency OR heart decompensation OR congestive heart failure OR ventricular dysfunction OR chf OR ccf OR chronic heart failure)	88376	31335
#2	(traditional chinese medicine OR TCM OR chinese medicine OR kampo medicine OR kampo OR traditional korean medicine OR korean medicine OR traditional oriental medicine OR oriental medicine OR chinese patent medicine OR alternative medicine OR complementary medicine OR herbal medicine OR herbal prescription OR herbal decoction OR herb medicine OR chinese herb medicine OR Traditional East asian medi…	54052	53027
#3	#1and #2	377	787
Embase		Results (Primary search)	Results (Secondary search)
#1	heart failure’/exp OR ‘heart failure’:ab,ti OR 'cardiac failure'/exp OR ' cardiac failure':ab,ti OR 'myocardial failure'/exp OR 'myocardial failure':ab,ti OR 'heart insufficiency'/exp OR 'heart insufficiency':ab,ti OR ‘heart insufficiency’/exp OR ‘heart insufficiency’:ab,ti OR 'cardiac insufficiency'/exp OR 'cardiac insufficiency':ab,ti OR ‘Heart Decompensation’/exp OR ‘Heart Decompensation’:ab,t…	657121	91447
#2	chinese medicine'/exp OR 'chinese medicine':ab,ti OR 'kampo medicine'/exp OR 'kampo medicine':ab,ti OR 'kampo medicine(drug)'/exp OR 'kampo medicine(drug)':ab,ti OR 'korean medicine' OR 'korean medicine':ab,ti OR 'oriental medicine':ab,ti OR 'complementary medicine':ab,ti OR 'alternative medicine'/exp OR 'alternative medicine':ab,ti OR 'chinese patent medicine':ab,ti OR 'complementary therapiese'…	209029	37306
#3	#1and #2	2959	837
Central		Results (Primary search)	Results (Secondary search)
#1	[mh “heart failure”] OR ‘heart failure’:ab,ti OR 'cardiac failure':ab,ti OR 'myocardial failure':ab,ti OR 'heart insufficiency':ab,ti OR ‘heart insufficiency’:ab,ti OR 'cardiac insufficiency':ab,ti OR ‘Heart Decompensation’:ab,ti OR ‘Decompensation, Heart’:ab,ti OR ‘Congestive Heart Failure’:ab,ti OR ‘Heart Failure, Congestive’:ab,ti OR [mh “Ventricular Dysfunction”]	39927	4868
#2	[mh “Medicine, Chinese Traditional”] OR [mh “Medicine, Kampo”] OR [mh “Medicine, Korean Traditional”] OR [mh “Complementary Therapies”] OR [mh “herbal medicine”] OR 'chinese medicine':ab,ti OR 'kampo medicine':ab,ti OR 'korean medicine':ab,ti OR 'oriental medicine':ab,ti OR 'complementary medicine':ab,ti OR 'alternative medicine':ab,ti OR 'chinese patent medicine':ab,ti OR 'complementary therapie…	41742	7222
#3	#1and #2	524	129
AMED		Results (Primary search)	Results (Secondary search)
#1	(heart failure OR cardiac failure OR myocardial failure OR heart insufficiency OR cardiac insufficiency OR heart decompensation OR congestive heart failure OR ventricular dysfunction OR chf OR ccf OR chronic heart failure)	1062	10
#2	(traditional chinese medicine OR TCM OR chinese medicine OR kampo medicine OR kampo OR traditional korean medicine OR korean medicine OR traditional oriental medicine OR oriental medicine OR chinese patent medicine OR alternative medicine OR complementary medicine OR herbal medicine OR herbal prescription OR herbal decoction OR herb medicine OR chinese herb medicine OR Traditional East asian medi…	21453	2225
#3	#1and #2	104	4

## Sheet: Table S2
Table S 2. Heart failure animal model induction period after left anterior descending coronary artery ligation and treatment duration in the research design.
Study	Test drug	Post-myocardial infarction Heart Failure Model induction period	Treatment duration	Effects	Suggested mechanism
CHEN Jiaxian, 2020	Qisheng-Yiqi Dropping Pill (QSYQ)	1 day	4 wks	Antiapoptosis	↑Nrf2/HO-1 pathway
Zhou Zhou, 2023	Carthamus tinctorius L. and Lepidium apetalum Willd. herbal solution (CL)	1 wk	4 wks	Antifibrosis	↓TGFβ1/Snail Pathway
Xiao-Hong Wei, 2023	XinLi formula (XLF)	1 wk	4 wks	Anti-inflammation	↓AGTR1/NLRP3 pathway ↓AGTR1-AQP1 interaction
Jin Ma, 2022	Danqi soft capsule (DQ)	1 wk	4 wks	Antifibrosis	↓TGF-𝛽1/p-Smad 3 pathway ↑Cx43
Xu Yan, 2018	Shenfu Formula (Shenfu)	1 wk	30 days	Antiapoptosis	↓Fas, FasL ↑Bcl-2/Bax
Jin Ma, 2018 a	Shengsong Yangxin capsule (SSYX)	1 wk	4 wks	Antifibrosis Antifibrillation	↓TGF-𝛽1 pathway
Jin Ma, 2018 b	Fumai granule (FM)	1 wk	4 wks	Antifibrosis Antifibrillation	↓TGF-𝛽1 pathway
YANG Xiao-chun, 2012	Sanshen Weixin Capsula (Sanshen)	1 wk	5 wks	Not specified	Not specified
Fengrong Zhang, 2023	Xin-shu-bao tablet (XSB)	1 day 2 wks 4 wks 6 wks	8 wks 6 wks 4 wks 2 wks	Antifibrosis	Not specified
Yanyan Wang, 2020	Qiliqiangxin (QL)	2 wks	6 wks	Angiogenesis Energy metabolism (glucose)	↑HIF-1𝛼/VEGF pathway HIF-1𝛼 independent pathway
Lijun Zhang, 2019	Ginkgo biloba extract (GBE)	2 wks	4 wks	Antiapoptosis Anti-inflammation	Not specified
Yunfei Qu, 2017	Shenfuqiangxin	2 wks	8 wks	Antifibrosis	↓TGF-β/Smads signaling pathway
Yan-Ni Su, 2023	Xinfuli granule (XG)	4 wks	4 wks	Antiapoptosis	↓RHOA/ROCK pathway
Xiaoyu Tian, 2023	Xinbao Pill (XBP)	4 wks	4 wks	Neurohumoral modulation	↓USP18 and MDM2/β-arrestin2/Nedd4
Xiaofei Chen, 2022	Renshen-Fuzi herb pair (RS-FZ)	4 wks	4 wks	Antifibrosis	Not specified
Binhao Shi, 2020	Qi Dan Li Xin pill (QD)	4 wks	4 wks	Antiapoptosis Proautophagy	↓mTOR/p70S6k signaling pathway
Qifei Zhao, 2019	Qiliqiangxin (QLQX)	4 wks	4 wks	Antiapoptosis	↑PI3K/AKT/↓GSK3β signaling pathway
Guozhen Yuan, 2018	Bao Yuan Tao Hong (BYTH)	4 wks	4 wks	Antifibrosis Anti-inflammation	↓TGF-β1/Smad3 pathway ↓TLR4-NF-κB pathway
Anbang Han, 2018	Qiliqiangxin (QL)	4 wks	4 wks	Antifibrosis Anti-inflammation	↓TGF-β1/Smad3 pathway ↓NF-κB signaling pathway
Yaoyao He, 2015	Qili Qiangxin (QL)	4 wks	4 wks	Antifibrosis Anti-inflammation	↓TGF-β1/Smad3 pathway ↓TLR4 pathway
LI Yan-fang, 2012	Shexiangbaoxin pills (SXBXP)	4 wks	8 wks	Antiapoptosis	Adrenergic receptor modulation
Jianhua Li, 2023	Yixin Granule (YX)	5 wks	4 wks	Antifibrosis	↓ADAMTS8 expression
Junzeng Fu, 2018	Qiliqiangxin (QL)	5 wks	4 wks	Anti-inflammation Energy metabolism (Lipid) Promote endothelial function	Not specified
Shuai Wang, 2023	optimized new Shengmai powder (YHXSMS)	6 wks	4 wks	Antiapoptosis	↓UPS pathway
Zeyu Zhang, 2023	optimized new Shengmai powder (ONSMP)	12wks	4 wks	Antifibrosis	↓MAPK pathway
Ye Li, 2023	Shengmai Yin (SMY)	Not described	4 wks	Antiautophagy	↑Akt/mTOR pathway

## Sheet: Table S3
Table S 3. Compositions of herbal medicines of the included studies.
Study	Test drug	Panax ginseng	Salvia miltiorrhiza	Astragalus membranaceus	Ophiopogon japonicus	Lepidium apetalum (Ting Li Zi)	Descurainia sophia (Ting Li Zi)	Cinnamomum cassia	Aconitum carmichaelii	Carthamus tinctorius	Glycyrrhiza uralensis	Poria cocos	Panax notoginseng	Eleutherococcus senticosus	Schisandrae chinensis	Paeonia lactiflora	Angelica sinensis	Codonopsis pilosula	Moschus moschiferus (musk sac)	Cornus officinalis	Bufo bufo gargarizans (venom)	Curcuma phaeocaulis	Polygonatum odoratum	Borneolum syntheticum	Conioselinum anthriscoides ‘Chuanxiong’	Nardostachys jatamansi	Platycodon grandiflorum	Cervus nippon (young horn)	Ziziphus jujuba	Prunus persica	Datura metel	Trionyx sinensis	Crataegus pinnatifida	Taxillus estipitatus	Rehmannia glutinosa	Bupleurum chinense	Styrax tonkinensis (Resin)	Goniophlebium yunnanense	Bos taurus domesticus (Gallstone)	Curcuma aromatica	Ginkgo biloba	Eupolyphaga sinensis	Citrus aurantium	Anemarrhena asphodeloides	Citrus reticulata	Plantago asiatica	Aconitum kusnezoffii	Alisma orientale	Scrophularia ningpoensis
Zeyu Zhang, 2023	optimized new Shengmai powder (ONSMP)		O	O	O	O						O		O				O														O											O
Zhou Zhou, 2023	Carthamus tinctorius L. and Lepidium apetalum Willd. herbal solution (CL)					O				O
Ye Li, 2023	Shengmai Yin (SMY)				O										O
Yan-Ni Su, 2023	Xinfuli granule (XG)	O	O	O	O							O
Xiaoyu Tian, 2023	Xinbao Pill (XBP)	O						O	O				O						O		O			O				O			O
Xiao-Hong Wei, 2023	XinLi formula (XLF)			O																O		O																								O
Shuai Wang, 2023	optimized new Shengmai powder (YHXSMS)		O	O	O		O					O		O				O														O											O
Jianhua Li, 2023	Yixin Granule (YX)		O	O				O																			O			O						O								O
Fengrong Zhang, 2023	Xin-shu-bao tablet (XSB)		O											O		O																	O							O
Xiaofei Chen, 2022	Renshen-Fuzi herb pair (RS-FZ)	O							O
Jin Ma, 2022	Danqi soft capsule (DQ)		O										O
Yanyan Wang, 2020	Qiliqiangxin (QL)	O	O	O		O		O	O	O				O									O																						O			O
CHEN Jiaxian, 2020	Qisheng-Yiqi Dropping Pill (QSYQ)		O	O									O
Binhao Shi, 2020	Qi Dan Li Xin pill (QD)		O	O		O						O
Qifei Zhao, 2019	Qiliqiangxin (QLQX)	O	O	O		O		O	O	O				O									O																						O			O
Lijun Zhang, 2019	Ginkgo biloba extract (GBE)																																								O
Xu Yan, 2018	Shenfu Formula (Shenfu)	O							O
Junzeng Fu, 2018	Qiliqiangxin (QL)	O	O	O		O		O	O	O				O									O																						O			O
Jin Ma, 2018 a	Shengsong Yangxin capsule (SSYX)	O	O		O										O	O				O						O			O					O				O				O
Jin Ma, 2018 b	Fumai granule (FM)	O			O						O				O		O
Guozhen Yuan, 2018	Bao Yuan Tao Hong (BYTH)	O		O				O		O	O					O	O								O					O					O
Anbang Han, 2018	Qiliqiangxin (QL)	O	O	O		O		O	O	O				O									O																						O			O
Yunfei Qu, 2017	Shenfuqiangxin	O	O	O	O	O					O												O		O																						O
Yaoyao He, 2015	Qili Qiangxin (QL)	O	O	O		O		O	O	O				O									O																						O			O
YANG Xiao-chun, 2012	Sanshen Weixin Capsula (Sanshen)	O	O																																														O
LI Yan-fang, 2012	Shexiangbaoxin pills (SXBXP)	O						O											O		O			O													O		O
[truncated: 4 more columns]

## Sheet: Table S4
Table S 4. Comprehensive list of all herbs involved in the herbal medicines of the included studies.
Korean name	Scientific name	Plant parts used	Plant parts used	Herbal name	English name	Chinese name (pinyin)
인삼	Panax ginseng	Root	Radix	Ginseng Radix	Ginseng	Ren Shen
단삼	Salviae miltiorrhizae	Root	Radix	Salviae Miltiorrhizae Radix	Salvia Miltiorrhiza	Dan Shen
황기	Astragalus membranaceus	Root	Radix	Astragali Radix	Astragalus	Huang Qi
맥문동	Ophiopogon japonicus	Root	Radix	Ophiopogonis Radix	Liriope Tuber	Mai Dong
정력자	Descurainia sophia	Seed	Semen	Lepidii Semen		Ting Li Zi
계지	Cinnamomum cassia	Young branch	Ramulus	Cinnamomi Ramulus		Gui Zhi
부자	Aconitum carmichaeli	Root	Radix	Aconiti Lateralis Radix Preparata	Prepared Aconite	Fu Zi
홍화	Carthamus tinctorius	Flower	Flos	Carthami Flos	Safflower	Hong Hua
감초	Glycyrrhiza uralensis	Root, Rhizome	Radix, Rhizoma	Glycyrrhizae Radix et Rhizoma	Licorice	Gan Cao
복령	Poria cocos	Sclerotium	Sclerotium	Poria Sclerotium	Poria	Fu Ling
삼칠	Panax notoginseng	Root, Rhizome	Radix, Rhizoma	Notoginseng Radix et Rhizoma	Panax Notoginseng Root	San Qi
오가피	Acanthopanax senticosus	Root bark	Cortex	Acanthopanacis Cortex	Acanthopanax Root Bark	Wu Jia Pi
오미자	Schisandra chinensis	Fruit	Fructus	Schisandrae Fructus	Schisandra Fruit	Wu Wei Zi
작약	Paeonia lactiflora	Root	Radix	Paeoniae Radix	Peony Root	Shao Yao
당귀	Angelica sinensis	Root	Radix	Angelicae Sinensis Radix	Chinese Angelica Root	Dang Gui
당삼	Codonopsis pilosula	Root	Radix	Codonopsis Pilosulae Radix	Codonopsis Pilosula Root	Dang Shen
사향	Moschus moschiferus	Musk sac	Saccus	Moschus	Musk	She Xiang
산수유	Cornus officinalis	Fruit	Fructus	Corni Fructus	Cornus Fruit	Shan Zhu Yu
섬수	Bufo bufo gargarizans	Venom	Venesum	Bufonis Venenum	Toad Venom	Chan Su
아출	Curcuma phaeocaulis	Rhizome	Rhizoma	Curcumae Rhizoma	Zedoary	E Zhu
옥죽	Polygonatum odoratum	Rhizome	Rhizoma	Polygonati Odorati Rhizoma	Fragrant Solomonseal Rhizome	Yu Zhu
용뇌				Borneolum syntheticum	Borneol	Bing Pian
천궁	Ligusticum chuanxiong	Rhizome	Rhizoma	Cnidii Rhizoma	Cnidium Rhizome	Chuan Xiong
감송향	Nardostachys jatamansi	Root, Rhizome	Radix, Rhizoma	Nardostachyos Radix et Rhizoma		Gang Song
길경	Platycodon grandiflorum	Root	Radix	Platycodonis Radix	Platycodon Root	Jie Geng
녹각	Cervus nippon	Antler	Cornu	Cervi Cornu	Hard Antler	Lu Jiao
녹용	Cervus nippon	Antler	Cornu	Cervi Parvum Cornu	Velvet Antler	Lu Rong
대조	Zizyphus jujuba	Fruit	Fructus	Zizyphi Fructus	Jujube	Da Zao
도인	Prunus persica	Seed	Semen	Persicae Semen	Peach Kernel	Tao Ren
양금화	Datura metel	Flower	Flos	Daturae Flos		Yang Jin Hua
별갑	Trionyx sinensis	Carapace	Carapax	Trionycis Carapax	Turtle Shell	Bie Jia
산사	Crataegus pinnatifida	Fruit	Fructus	Crataegi Fructus	Hawthorn Fruit	Shan Zha
광기생	Taxillus estipitatus	Branch, Leaf	Ramulus, Folium	Taxilli Herba		Guang Ji Sheng
지황	Rehmannia glutinosa	Root	Radix	Rehmanniae Radix	Rehmannia Root	Di Huang
시호	Bupleurum falcatum	Root	Radix	Bupleuri Radix	Bupleurum Root	Chai Hu
안식향	Styrax tonkinensis	Resina	Resin	Benzoinum	Benzoin	An Xi Xiang
수용골	Polypodium pseudoamoenum	Rhizome	Rhizoma			Zhong Hua Shui Long Gu
우황	Bos taurus domesticus	Gallstone	Calculus	Bovis Calculus	Cattle Gallstone	Ni Huang
울금	Curcuma aromatica	Root	Radix	Radix Curcumae	Curcuma Root	Yu Jin
은행엽	Ginkgo biloba	Leaf	Folium	Ginkgo Folium	Ginkgo Leaf	Yin Xing Ye
토별충	Eupolyphaga sinensis	Body	Corpus	Eupolyphaga		Tu Bie Chong
지각	Citrus aurantium	Fruit	Fructus	Aurantii Fructus Immaturus	Bitter Orange	Zhi Qiao
지모	Anemarrhena asphodeloides	Rhizome	Rhizoma	Anemarrhenae Rhizoma	Anemarrhena Rhizome	Zhi Mu
진피	Citrus reticulata	Peel	Pericarpium	Citri Reticulatae Pericarpium	Seasoned Tangerine Peel	Chen Pi
차전자	Plantago asiatica	Seed	Semen	Plantaginis Semen	Plantago Seed	Che Qian Zi
초오	Aconitum kusnezoffii	Root	Radix	Aconiti Kusnezoffii Radix	Kusnezoff Monkshood Root	Cao Wu
택사	Alisma orientale	Rhizome	Rhizoma	Alismatis Rhizoma	Alisma Rhizome	Ze Xie
현삼	Scrophularia ningpoensis	Root	Radix	Scrophulariae Radix	Scrophularia Root	Xuan Shen
홍삼	Panax ginseng	Root	Radix	Ginseng Radix Rubra	Red Ginseng	Hong Shen
황련	Coptis chinensis	Rhizome	Rhizoma	Coptidis Rhizoma	Coptis Rhizome	Huang Lian
정력자	Lepidium apetalum	Seed	Semen	Lepidii seu Descurainiae Semen	Pepperweed Seed	Ting Li Zi
백출	Atractylodes macrocephala	Rhizome	Rhizoma	Atractylodis Rhizoma Alba	Atractylodes Rhizome White	Bai Zhu
향가피	Periploca sepium	Root bark	cortex	Periplocae Cortex		Xiang Jia Pi
남오미자	Schisandra sphenanthera	Fruit	Fructus	Schisandrae Sphenantherae Fructus		Nan Wu Wei Zi

## Sheet: Table S5
Table S 5. Compositions of herbal medicines sorted according to the result of the hierarchical cluster analysis.
Study	Test drug	Salvia miltiorrhiza	Panax ginseng	Astragalus membranaceus	Lepidium apetalum (Ting Li Zi)	Cinnamomum cassia	Aconitum carmichaelii	Acanthopanax senticosus	Ophiopogon japonicus	Carthamus tinctorius	Polygonatum odoratum	Citrus reticulata	Alisma orientale	Poria cocos	Glycyrrhiza uralensis	Panax notoginseng	Schisandrae chinensis	Paeonia lactiflora	Angelica sinensis	Codonopsis pilosula	Moschus moschiferus (musk sac)	Cornus officinalis	Bufo bufo gargarizans (venom)	Borneolum syntheticum	Ligusticum chuanxiong	Prunus persica	Trionyx sinensis	Citrus aurantium	Panax ginseng (Red Ginseng)	Curcuma phaeocaulis	Descurainia sophia (Ting Li Zi)	Nardostachys jatamansi	Platycodon grandiflorum	Cervus nippon (young horn)	Ziziphus jujuba	Datura metel	Crataegus pinnatifida	Taxillus estipitatus	Rehmannia glutinosa	Bupleurum falcatum	Styrax tonkinensis (Resin)	Polypodium pseudoamoenu	Bos taurus domesticus (Gallstone)	Curcuma aromatica	Ginkgo biloba	Eupolyphaga sinensis	Anemarrhena asphodeloides	Plantago asiatica	Aconitum kusnezoffii
Binhao Shi, 2020	Qi Dan Li Xin pill (QD)	O		O	O									O
Yan-Ni Su, 2023	Xinfuli granule (XG)	O	O	O					O					O
Shuai Wang, 2023	optimized new Shengmai powder (YHXSMS)	O		O				O	O					O						O							O	O			O
Zeyu Zhang, 2023	optimized new Shengmai powder (ONSMP)	O		O	O			O	O					O						O							O	O
Jianhua Li, 2023	Yixin Granule (YX)	O		O		O																				O							O							O							O
CHEN Jiaxian, 2020	Qisheng-Yiqi Dropping Pill (QSYQ)	O		O												O
Jin Ma, 2022	Danqi soft capsule (DQ)	O														O
Fengrong Zhang, 2023	Xin-shu-bao tablet (XSB)	O						O										O																			O							O
Qifei Zhao, 2019	Qiliqiangxin (QLQX)	O	O	O	O	O	O	O		O	O	O	O
Yanyan Wang, 2020	Qiliqiangxin (QL)	O	O	O	O	O	O	O		O	O	O	O
Junzeng Fu, 2018	Qiliqiangxin (QL)	O	O	O	O	O	O	O		O	O	O	O
Anbang Han, 2018	Qiliqiangxin (QL)	O	O	O	O	O	O	O		O	O	O	O
Yaoyao He, 2015	Qili Qiangxin (QL)	O	O	O	O	O	O	O		O	O	O	O
Yunfei Qu, 2017	Shenfuqiangxin	O	O	O	O				O		O				O										O																								O
Guozhen Yuan, 2018	Bao Yuan Tao Hong (BYTH)		O	O		O				O					O			O	O						O	O													O
Zhou Zhou, 2023	Carthamus tinctorius L. and Lepidium apetalum Willd. herbal solution (CL)				O					O
Jin Ma, 2018 b	Fumai granule (FM)		O						O						O		O		O
Ye Li, 2023	Shengmai Yin (SMY)								O								O												O
Jin Ma, 2018 a	Shengsong Yangxin capsule (SSYX)	O	O						O								O	O				O										O			O			O				O				O
Xu Yan, 2018	Shenfu Formula (Shenfu)		O				O
Xiaofei Chen, 2022	Renshen-Fuzi herb pair (RS-FZ)		O				O
YANG Xiao-chun, 2012	Sanshen Weixin Capsula (Sanshen)	O	O
LI Yan-fang, 2012	Shexiangbaoxin pills (SXBXP)		O			O															O		O	O																	O		O
Xiaoyu Tian, 2023	Xinbao Pill (XBP)		O			O	O									O					O		O	O										O		O
Xiao-Hong Wei, 2023	XinLi formula (XLF)			O																		O							O	O																		O
Lijun Zhang, 2019	Ginkgo biloba extract (GBE)																																												O
[truncated: 4 more columns]

## Sheet: Table S6
Table S 6. Details of design, outcomes and suggested mechanisms of the included studies.
Study	Animal 1) species 2) gender 3) weight 4) age	Left anterior descendent coronary artery (LADCA) ligation point	Disease model induction period	LVEF standards for successful modeling or LVEF levels before treatment initiation	Name	Composition of test drug	Adult dosage or ratio of composite herbs	Drug preparation	Route of administration	Treatment duration	Blank control group 1) n 2) treatment	Sham control group 1) n 2) treatment	Model group 1) n 2) treatment	Treatment group 1 1) n 2) treatment	Treatment group 2 1) n 2) treatment	Treatment group 3 1) n 2) treatment	HF + positive control group 1 1) n 2) treatment	HF + positive control group 2 1) n 2) treatment	Examined mechanism	Outcomes (compared with the model group) - H : High dose treatment group - M : Medium dose treatment group - L : Low dose treatment group
	Animal model				Test drug						Negative control group	Negative control group	Model group	Test drug group	Test drug group	Test drug group	Positive control group	Positive control group
Zeyu Zhang, 2023	1) Sprague-Dawley rats 2) male 3) 200 ± 20 g	LADCA ligated at 2mm below the left auricle	12wks	≤ 50%	optimized new Shengmai powder (ONSMP)	Astragalus membranaceus Codonopsis pilosula Acanthopanax senticosus Salvia miltiorrhiza Trionyx sinensis Poria cocos Lepidium apetalum Ophiopogon japonicus Citrus aurantium	10 g 10 g 10 g 10 g 10 g 10 g 6 g 10 g 6 g	Not described	oral	4 wks	1) n = 8 2) gavaged with saline	1) n = 8 2) gavaged with saline	1) n = 8 2) saline	1) n = 8 2) ONSMP 1.395 g/kg/d	1) n = 8 2) ONSMP 2.79 g/kg/d	1) n = 8 2) ONSMP 5.58 g/kg/d	1) n = 8 2) Captopril 2.25 mg/kg/d		↓MAPK signaling pathway	cardiac function ↑LVEF, LVFS, IVSd, IVSs, LVPWd, LVPWs ↓LVEDV, LVESV, LVIDd, LVIDs cardiopulmonary organ coefficients ↓HWI, LVWI, PI, HW/TL, LVW/TL, LW/TL serum markers ↓NT-ProBNP, CKMB, cTn, sST2, AST, LDH ↓AGE, AngII, VEGF, CTGF, TGF𝛽 histological and cytological changes ↑Cell count ↓CVF, Collagen fiber I/III percentage ↓coallgen fiber I/III enlargement and disorganization protein expression ↓p…
Zhou Zhou, 2023	1) Sprague-Dawley rats 2) male 3) 190-210 g	LADCA ligated proximal to its main branching point	1 wk	< 50%	Carthamus tinctorius L. and Lepidium apetalum Willd. herbal solution (CL)	Carthamus tinctorius Lepidium apetalum	3 : 5	dissolved in 0.9% saline solution	intragastric	4 wks	1) n = 10 2) saline	1) n = 10 2) saline	1) n = 10 2) saline	1) n = 10 2) CL 1.2 g/kg/d	1) n = 10 2) CL 2.4 g/kg/d	1) n = 10 2) CL 4.8 g/kg/d			↓TGFβ1/Snail Pathway	cardiac function ↑LVEF, ventricular wall motion serum markers ↓NT-ProBNP histological changes ↑the regularity and cell integrity ↓ratio of fibrosis area, scar tissue protein expression ↑CD31, VWF ↓Vimentin ↑fluorescence ratio of VWF and ɑ-SMA ↓(vs. GAPDH) TGF-𝛽1, CTGF, ɑ-SMA, Snail, Smad2/3 mRNA expression ↓TGF-𝛽1, CTGF, Snail ↓Collagen I, Collagen III
Ye Li, 2023	1) Sprague-Dawley rats 2) male 3) 160-180 g	LADCA ligated 2mm below the left atrial appendage	Not described	(n = 10) Negative control : 76.78 ± 3.81% Model : 35.45 ± 12.46% Positive control : 47.41 ± 9.48% SMY-L : 39.14 ± 7.78% SMY-H : 47.54 ± 8.89%	Shengmai Yin (SMY)	Panax ginseng (Red Ginseng) Ophiopogonis japonicus Schisandrae chinensis	9 g 9 g 6 g	Not described	gastric	4 wks		1) n = 10 2) saline	1) n = 10 2) saline	1) n = 10 2) SMY 0.8 g/kg/d	2) n = 10 2) SMY 1.6 g/kg/d		1) n = 10 2) Captopril 50 mg/kg/d		↑Akt/mTOR pathway	(SMY-H) cardiac function ↓LVDs ↑EF serum markers ↓TNF-𝛼, ST2, NT-ProBNP histological and cytological changes ↓myocardial cell disarrangement, rupture of mitochondrial membrane ↑the number of mitochondria protein expression ↑(H) p-AKT/AKT, p-mTOR/mTOR ↓(H) p62, LC3-II/LC3-I
Yan-Ni Su, 2023	1) Sprague-Dawley rats 2) male 3) 210 ± 10 g	LADCA occluded permanently	4 wks	< 40% Model (n = 30) : 38.4 ± 5.1% Sham (n = 6) : 77.5 ± 2.5%	Xinfuli granule (XG)	Astragalus membranaceus Panax ginseng Salvia miltiorrhiza Poria cocos Ophiopogon japonicus	45 g 30 g 15 g 15 g 10 g	dissolved in 0.9% sodium chloride solution and prepared into a solution of 2g/mL	intragastric	4 wks		1) n = 6 2) saline	1) n = 6 2) saline	1) n = 6 2) XG 50 mg/kg/d	1) n = 6 2) XG 100 mg/kg/d	1) n = 6 2) XG 200 mg/kg/d	1) n = 6 2) Trimetazidine 0. mg/kg/d		↓RHOA/ROCK pathway	cardiac function ↑LVEF, LVFS ↓LVIDs, LVESV serum markers ↑ATP ↓ADP, AMP, LA, LDH, FFA histological and cytological changes ↓collagen fibers percentage ↑myocardial mitochondria ultrastructure recovery protein expression (vs. GAPDH) ↑SERCA2a ↓p-PERK, p-EIF2𝛼, ATF4, CHOP, RHOA, ROCK
Xiaoyu Tian, 2023	1) Sprague-Dawley rats 2) male 3) 200 ± 20 g	LADCA ligation	4 wks	< 45%	Xinbao Pill (XBP)	Datura metel Panax notoginseng Panax ginseng Aconitum carmichaelii Cinnamomum cassia Cervus nippon (young horn) Bufo bufo gargarizans (venom) Borneolum syntheticum Moschus moschiferus (musk sac)	Not described	dissolved in 0.9% saline	intragastric	4 wks		1) n = 8 2) Not described	1) n = 8 2) Not described	1) n = 8 2) XBP 40 mg/kg/d	1) n = 8 2) XBP 80 mg/kg/d	1) n = 8 2) XBP 120 mg/kg/d	1) n = 8 2) Qiliqiangxin 600 mg/kg/d		↓USP18 and MDM2/β-arrestin2/Nedd4	cardiac function ↑LVEF, LVFS ↓ESV, LVEDD, EDV, LVESD histological changes ↓inflammatory infiltration, fibrotic area rate, myocardial fibrosis rate protein expression (vs. GAPDH) ↓Collgen I, Collagen III, ɑ-SMA ↑𝛽1AR, 𝛽2AR ↓ubiquitinated 𝛽1AR, ubiquitinated 𝛽2AR ↑USP18, MDM2, 𝛽-arrestin2
Xiao-Hong Wei, 2023	1) Sprague-Dawley rats 2) male 3) 180 ± 10 g 4) 8 wk	LADCA ligated 1-2mm below the left atrium	1 wk	< 45%	XinLi formula (XLF)	Plantago asiatica Astragalus membranaceus Panax ginseng (Red ginseng) Curcuma phaeocaulis Cornus officinalis	30 : 40 : 10 : 9 : 12	concetnrated to a decoction equivalent to 3 g/ml of crude drug	oral gavage	4 wks		1) Not described 2) water	1) Not described 2) water	1) Not described 2) XLF 10g/kg/d	1) Not described 2) XLF 20g/kg/d		1) Not described 2) Perindopril 0.8 mg/kg/d		↓AGTR1/NLRP3 pathway ↓AGTR1-AQP1 interaction	cardiac function ↑LVEF serum markers ↓NT-proBNP, cTnT, CK-MB histological changes ↑density of myocardial tissue arrangement ↓rupture of dissolution of muscle fibers, inflammatory infiltration ↓extracellular matrix collagen Plasma contents ↓Ang II, ALD, TGF-𝛽1, HYP ↓IL-1𝛽, IL-18, TNF-𝛼, IL-6 protein expression (vs. GAPDH) ↓NLRP3, ASC, caspase 1 activity, ↓AGTR1, AQPI organ coefficient ↓HW/BW
Shuai Wang, 2023	1) Wistar rats 2) male 3) 200-240 g	LADCA ligated	6 wks	≤ 45%	optimized new Shengmai powder (YHXSMS)	Astragalus membranaceus Codonopsis pilosula Acanthopanax senticosus Trionyx sinensis Descurainia sophia Poria cocos Ophiopogon japonicus Citrus aurantium Salviae miltiorrhizae	Not described	raw drug powder	oral gavage	4 wks		1) n = 10 2) 0.5% CMC-Na 4.5 mL/kg	1) n = 10 2) 0.5% CMC-Na 4.5 mL/kg	1) n = 10 2) YHXSMS 8.1 g/kg/d			1) n = 10 2) Benazepril 0.9 mg/kg/d	1) n = 10 2) Oprozomib 30mg/kg twice a week + 4.5 mL/kg blank of solvent for the remaining days, once a day	↓UPS pathway	cardiac function ↑EF, FS, +dp/dt max exercise tolerance ↑the time of physical exhaustion histological and cytological changes of myocardial and skeletal muscle ↓disorganization, muscle fiber gaps, disruption in integrity and continuity ↓red collagen area, apoptosis rate protein expression in myocardial and gastrocnemius tissue ↓MAFbx, Murf-1 ↓(vs. GAPDH) MAFbx, Murf-1, JNK, Caspase-3 ↑Bcl-2/Bax m…
Jianhua Li, 2023	1) Sprague-Dawley rats 2) male 3) 220-240 g	LADCA ligated 2mm below the left atrial appendage	5 wks	≤ 45% on the last day of the 4th wk after surgery	Yixin Granule (YX)	Astragalus membranaceus Anemarrhena asphodeloides Bupleurum falcatum Platycodon grandiflorum Peach Kernel Salviae miltiorrhizae Atractylodes macrocephala Cinnamomum cassia	15 g 9 g 4.5 g 4.5 g 9 g 9 g 9 g 9 g	Not described	intragastric injection	4 wks		1) n = 10 2) normal saline gavage	HF group 1) n = 7 2) normal saline gavage HF + AAV9-NC group 1) n = 7 2) normal saline gavage + tail vein injection of AAV9-NC HF + AAV9-ADAMTS8 group 1) n = 6 2) normal saline gavage + tail vein injection of AAV9-ADAMTS8	HF + YX group 1) n = 7 2) YX 6.21g/kg/d	HF + YX + AAV9-NC group 1) n = 8 2) YX 6.21 g/kg/d + tail vein injection of AAV9-NC	HF + YX + AAV9-ADAMTS8 group 1) n = 8 2) YX 6.21 g/kg/d + tail vein injection of AAV9-ADAMTS8			↓ADAMTS8 expression	cardiac function ↓LVEDD, LVESD ↑LVPWd, LVEF, LVES histological changes ↓inflammatory cell infiltration, disarrangement of cardionyocytes, hypertrophy, interstitial hyperplasia, unequal distances between nuclei, ↓collagen fibrin deposits ↓infarction area protein expression ↓collagen I, collagen III, 𝛼-SMA ↓TNF-α, IL-1β, IL-6 mRNA expression (vs. GAPDH) ↓TNF-𝛼, IL-1𝛽, IL-6, ↓ADAMTS8
Fengrong Zhang, 2023	1) C57 mice 2) male 3) 20-23 g 4) adult	LADCA ligated permanently	1 day	< 40% at 4 wks after MI	Xin-shu-bao tablet (XSB)	Salviae Miltiorrhizae Paeonia lactiflora Acanthopanax senticosus Curcuma aromatica Crataegus pinnatifida	Not described	Not described	intragastric irrigation	8 wks (1 days after surgery ~ 8 wks after surgery)		1) n = 6 2) pure water	1) n = 6 2) pure water	1) n = 6 2) XSB 0.13 g/kg/d	1) n = 6 2) XSB 0.26 g/kg/d				Not specified	cardiac function ↑LVEF, LVFS serum markers ↓ANP histological changes ↓myocardial necrosis, structure irregularity, inflammatory cell filtration, collagen deposition, scar size protein expression (vs. GAPDH) ↓THBD, ARRB1 (low and high dose) ↑FGF1 (low dose)
			2 wks	< 40% at 4 wks after MI	Xin-shu-bao tablet (XSB)							1) n = 6 2) pure water	1) n = 6 2) pure water	1) n = 6 2) XSB 0.13 g/kg/d	1) n = 6 2) XSB 0.26 g/kg/d				Not specified	cardiac function ↑LVEF, LVFS serum markers ↓ANP histological changes ↓myocardial necrosis, structure irregularity, inflammatory cell filtration, collagen deposition, scar size protein expression (vs. GAPDH) ↓PTBP1 (low dose) ↓ARRB1, STIM1 (low and high dose) ↑FGF1 (low dose)
			4 wks	< 40% at 4 wks after MI	Xin-shu-bao tablet (XSB)							1) n = 6 2) pure water	1) n = 6 2) pure water	1) n = 6 2) XSB 0.13 g/kg/d	1) n = 6 2) XSB 0.26 g/kg/d				Not specified	cardiac function ↑LVEF protein expression (vs. GAPDH) ↓ARRB1 (low and high dose) ↓HIP1 (low dose) ↑FGF1 (low dose)
			6 wks	< 40% at 4 wks after MI	Xin-shu-bao tablet (XSB)							1) n = 6 2) pure water	1) n = 6 2) pure water	1) n = 6 2) XSB 0.13 g/kg/d	1) n = 6 2) XSB 0.26 g/kg/d				Not specified
Xiaofei Chen, 2022	1) Sprague-Dawley rats 2) male 3) 220 ± 10 g	LADCA ligated	4 wks	< 50%	Renshen-Fuzi herb pair (RS-FZ)	Panax ginseng Aconitum carmichaeli	1 : 2	water extract 18.2%	gavage	4 wks		1) n = 10 2) distilled water	1) n = 8 2) distilled water	1) n = 8 2) RS-FZ 0.25 g/kg/d						cardiac function ↑IVS, LVFS, LVEF ↓LVESD, LVEDD, LVMI serum markers ↓BNP histological changes ↓collagen fibers, disarrangement, network structure damage protein expression ↑CYP2D6, ENPP2 ↓EPHX2, MAOB
Jin Ma, 2022	1) Sprague-Dawley rats 2) male 3) 250-280 g	LADCA ligated at 2mm below the tip of the left auricle	1 wk	< 45%	Danqi soft capsule (DQ)	Panax notoginseng Salviae miltiorrhiza	1 : 1	extract and pulverized	gavage	4 wks		1) n = 20 2) water	1) n = 20 2) water	1) n = 20 2) DQ 0.6 g/kg/d	1) n = 20 2) DQ 1.2 g/kg/d				↓TGF-𝛽1/p-Smad 3 pathway (↓myofibroblasts differentiation, the number of myofibroblasts)	cardiac function ↓inducibility and duration of atrial fibrillation ↓LAW/HW, Left atrial area, LVIDd ↑EF, FS histological changes ↓fibrosis area ↑Cx 43 positive area protein expression (vs. GAPDH) ↓Collagen I, Collagen III, Cx43, 𝛼-SMA, TGF-𝛽1, p-Smad3 serum markers ↓TNF-𝛼, IL-6, TGF-𝛽1
Yanyan Wang, 2020	1) Sprague-Dawley rats 2) male 3) 200 ± 20 g 4) adult	LADCA occluded completely 3-4mm below the tip of the left auricle	2 wks	< 50%	Qiliqiangxin (QL)	Astragalus membranaceus Aconitum carmichaeli Panax ginseng Salviae miltiorrhizae Lepidium apetalum Periploca sepium Alisma orientale Carthamus tinctorius Polygonatum odoratum Citrus reticulata Cinnamomum cassia	Not described	suspended in 0.5% CMC-Na at a 10% concentration	gavage	6 wks		1) n = 7 2) 0.5% CMC-Na	1) n = 7 2) 0.5% CMC-Na	1) n = 7 2) QL 0.5 g/kg/d	1) n = 7 2) QL 0.5 g/kg/d + 2-MeOE2 30 mg/kg/d				↑HIF-1𝛼 signaling pathway (↑glycolysis, ATP level)	cardiac function ↑EF, FS ↓LVIDd, LVIDs serum markers ↓NT-ProBNP ↓FFA histological change ↓myocardial collagen volume fraction ↑CD31+ capillary density mitochondrial function ↑SUV (mean), relative ATP production, CS activity mRNA expression (vs. 𝛽-actin) ↑HIF-1𝛼, GLUT4, HK2, PKM2, PFK1, LDHA protein expression ↑HIF-1𝛼, GLUT4, PKM2, LDHA ↑PDH, CS, CD36, PGC-1𝛼 ↑VEGF, VEGFR2. CD31
CHEN Jiaxian, 2020	1) Sprague-Dawley rats 2) male 3) 220 ± 20 g 4) 6-7 wk	LADCA ligated	1 day	≤ 50%	Qisheng-Yiqi Dropping Pill (QSYQ)	Astragalus membranaceus Salviae miltiorrhizae Panax notoginseng	Not described	Not described	intragastric	4 wks		1) n = 12 2) saline	1) n = 12 2) saline	1) n = 12 2) QSYQ 135 mg/kg/d	1) n = 12 2) QSYQ 270 mg/kg/d		1) n = 12 2) Captopril 6.75 mg/kg/d		↑Nrf2/HO-1 signaling pathway (antioxidative effect)	cardiac activity (QSYQ-H) ↑EF, FS ↓LVSD, LVDD serum markers (QSYQ-H) ↑SOD ↓LDH, MDA, ROS protein expression (vs. 𝛽-actin) (QSYQ-H) ↓Cleaved-Caspase-3, Bax ↑Bcl-2 ↑Nrf2, HO-1
Binhao Shi, 2020	1) Sprague-Dawley rats 2) male 3) 220-240 g	LADCA ligated	4 wks	38-50%	Qi Dan Li Xin pill (QD)	Salviae miltiorrhizae Astragalus membranaceus Lepidium apetalum Poria cocos etc. (Not specified)	Not described	powder (3.45 g dried medicinal herbs/1g medicinal powder)	intragastric	4 wks		1) Not described 2) normal saline	1) Not described 2) normal saline	1) Not described 2) QD 1.1 g/kg/d	1) Not described 2) QD 2.2 g/kg/d	1) Not described 2) QD 4.4 g/kg/d	1) Not described 2) Valsartan 10 mg/kg/d		↓mTOR/p70S6k signaling pathway (↓apoptosis)	cardiac function ↑cardiac compliance, EF, FS, LVSP, +dP/dt max, -dP/dt max ↓myocardial hardness, LVESD, LVEDD, LVIDs, LVIDd mRNA expression (vs. GAPDH) ↓IL-1𝛽, IL-6, TNF-𝛼 (QD-M, QD-H) ↑IL-10 (QD-M, QD-H) protein expression (vs. GAPDH) ↓Caspase3, Cleaved-Caspase3, Bax ↑Bcl-2 (QD-H), Bcl-2/Bax ↓mTOR, P-mTOR. p70S6k, P-p70S6k(S371), P-p70S6k(T389), 4E-BP1
Qifei Zhao, 2019	1) Sprague-Dawley rats 2) male 3) 200-220 g	LADCA ligated at the point below the left atrial appendage	4 wks	< 50%	Qiliqiangxin (QLQX)	Astragalus membranaceus Aconitum carmichaeli Panax ginseng Salviae miltiorrhizae Lepidium apetalum Periploca sepium Alisma orientale Carthamus tinctorius Polygonatum odoratum Citrus reticulata Cinnamomum cassia	Not described	dissolved in sterile saline at specified concentrations		4 wks		1) n = 10 2) normal saline	1) n = 10 2) normal saline	1) n = 10 2) QLQX 0.25 g/kg/d	1) n = 10 2) QLQX 0.5 g/kg/d	1) n = 10 2) QLQX 1.0 g/kg/d	1) n = 10 2) Benazepril 10 mg/kg/d		↓PI3K/AKT/GSK3β signaling pathway (↓mitochondria-dependent apoptosis, ↓oxidative stress injury)	cardiac function ↓LVEDd, LVESd ↑EF, FS serum markers ↓LDH release, ROS relative expression ↑SOD inhibition rate histological and cytological changes ↓apoptosis rate protein expression (vs. 𝛽-actin) ↑Bcl-2 ↓Bax, Cytochrome C, Apaf-1, Cleaved-Caspase9, Cleaved-Caspase3 ↑p-AKT/AKT, p-GSK3𝛽/GSK3𝛽
Lijun Zhang, 2019	1) C57BL/6 mice 2) male 3) 20-25 g 4) 8-10 wk	LADCA ligated	2 wks	< 30%	Ginkgo biloba extract (GBE)	Ginkgo biloba	Not described	Not described	intragastric gavage	4 wks		1) n = 10 2) saline	1) n = 10 2) saline	1) n = 10 2) GBE 150 mg/kg/d					↓hippocampus 5-HT ↓nueral inflammation ↓5-HT release from platelets ↑HIF-1 mediated anti-apoptosis	behavioral change (sucrose water test, open-field test) ↓depressive behaviors neurohumoral change ↓5-HT, 5-HT2AR (brain, hippocampus) ↓5-HT (serum) ↑5-HT, 5-HT2AR (platelets) protein expression (vs. GAPDH) (hippocampus) ↓TNF-𝛼, IL-1𝛽 ↓cleaved caspase-3, Bax, Bcl-2 ↑HIF-1𝛼 cardiac function ↑LVEF serum markers ↓BNP histological changes ↓scar size, collagen deposition, myocardial fibrosis area
Xu Yan, 2018	1) Sprague-Dawley rats 2) male 3) 250 ± 20 g 4) adult	LADCA ligated permanently	1 wk	model : 34.57±6.16 % Shenfu : 33.63±6.30 %	Shenfu Formula (Shenfu)	Panax ginseng Aconitum carmichaeli	Not described	granule	oral	30 days		1) Not described 2) saline 10 ml/kg/d	1) Not described 2) saline 10 ml/kg/d	1) Not described 2) Shenfu 2.67 g/kg/d					↓apoptosis-related miRNAs	cardiac function ↑EF, LVSP, +dp/dt max, -dp/dt max serum markers ↓BNP histological changes ↓positive myocardial cells (TUNEL) protein expression (vs. GAPDH) ↓Caspase-3, relative Caspase-3 expression ↓Fas, FasL ↓Bax ↑Bcl-2/Bax ratio microRNA expression changes (up-regulated : down-regulated) model/sham 63 : 25 Shenfu/model 40 : 63 Shenfu/sham 8 : 10
Junzeng Fu, 2018	1) Sprague-Dawley rats 2) male 3) 200-220 g	LADCA ligated	5 wks	≤45%	Qiliqiangxin (QL)	Astragalus membranaceus Aconitum carmichaeli Panax ginseng Salviae miltiorrhizae Lepidium apetalum Periploca sepium Alisma orientale Carthamus tinctorius Polygonatum odoratum Citrus reticulata Cinnamomum cassia	Not described	powder	by oral gavage	4 wks		1) n = 12 2) saline	1) n = 12 2) saline	1) n = 12 2) QL 1 g/kg/d			1) n = 12 2) Benazepril 10 mg/kg/d		↑AngPTL-4, ↓LPAs (↓cardiac hypertrophy, inflammation, ↑lipid metabolism→↑recovery)	plasma contents ↓RI, AII, ALD, AVP, FFA, 3-NT, oxylipins, LPAs ↑CGRP, AngPTL-4, NRG-1
										6 wks		1) n = 12 2) saline	1) n = 12 2) saline	1) n = 12 2) QL 1 g/kg/d			1) n = 12 2) Benazepril 10 mg/kg/d
										8 wks		1) n = 12 2) saline	1) n = 12 2) saline	1) n = 12 2) QL 1 g/kg/d			1) n = 12 2) Benazepril 10 mg/kg/d
										0 day		1) n = 12 2) (sacrificed)	1) n = 12 2) (sacrificed)
Jin Ma, 2018 a	1) Sprague-Dawley rats 2) male 3) 250-280 g	LADCA ligated permanently 2-3mm from the tip of the left auricle	1 wk	< 45%	Shengsong Yangxin capsule (SSYX)	Panax ginseng Ophiopogon japonicus Nardostachys jatamansi Taxillus estipitatus Ziziphus jujuba Cornus officinalis Salvia miltiorrhizae Paeonia lactiflora Schisandra sphenanthera Polypodium pseudoamoenu Eupolyphaga sinensis Coptis chinensis	2 : 2.5 : 2 : 4.2 : 4.2 : 5 : 5 : 2 : 1.5 : 3.3 : 1.7 : 1	Not described		4 wks		1) n = 15 2) water	1) n = 15 2) water	1) n = 15 2) SSYX 600 mg/kg/d					↓left atrial fibrosis →↑left atrial conduction function →↓AF inducibility	cardiac function ↓inducibility and duration of atrial fibrillation ↑LVEF, LVFS, conduction velocity histological changes ↓fibrosis area protein expression (vs. GAPDH) ↓collagen I, collagen III ↓𝛼-SMA, TGF-𝛽1, MMP-9, TIMP-1
Jin Ma, 2018 b	1) Sprague-Dawley rats 2) male	LADCA ligated permanently 2-3mm from the tip of the left auricle	1 wk	< 45%	Shengmai San-derived herbal, Fumai granule (FM)	Panax ginseng Ophiopogon japonicus Schisandrae chinensis Angelica sinensis Bitter ginseng (not specified) Glycyrrhiza uralensis	Not described	Not described	by gavage	4 wks		1) n = 15 2) water	1) n = 15 2) water	1) n = 15 2) FM 500 mg/kg/d					↓left atrial fibrosis, ↑Cx43, Cx40 expression, ↓serum IL-6, MCP-1, TNF-𝛼, BNP →↓MI induced vulnerable substrate for AF	cardiac function ↓inducibility and duration of atrial fibrillation ↑LVEF, LVFS, conduction velocity histological changes ↓fibrosis area ↓areas of Cx43 and Cx40 ↓𝛼-SMA positive area protein expression (vs. GAPDH) ↓collagen I, collagen III ↑Cx43, Cx40 ↓𝛼-SMA serum markers ↓IL-6, MCP-1, TNF-𝛼, BNP
Guozhen Yuan, 2018	1) Sprague-Dawley rats 2) male 3) 220-250 g	proximal LADCA ligated	4 wks	sham (n = 10) : 84.490 ± 7.3354 % model (n = 12) : 44.708 ± 8.4369 % BYTH (n = 10) : 46.863 ± 9.0312 % Valsartan (n = 9) : 47.911 ± 9.1068	Bao Yuan Tao Hong (BYTH)	Panax ginseng Astragalus membranaceus Cinnamomum cassia Glycyrrhiza uralensis Rehmannia glutinosa Angelica sinensis Paeonia lactiflora Ligusticum chuanxiong Prunus persica Carthamus tinctorius	9 g 27 g 4.5 g 9 g 12 g 9 g 9 g 6 g 9 g 9 g	decoction	by gavage	4 wks		1) n = 10 2) distilled water	1) n = 12 2) distilled water	1) n = 10 2) BYTH 15 g/kg/d			1) n = 9 2) Valsartan 10 mg/kg/d		↓(pulmonary) TGF-β1/Smad3 signaling pathway ↓(pulmonary) TLR4-NF-κB pathway (↓fibrosis)	cardiac function ↑EF ↓ESV, LVIDs histological changes (Left ventricle) ↓collagen deposition area pulmonary changes ↓wet LW/BW, dry LW/BW ↑muscularization of non muscular arterioles ↓muscularization of fully muscularized arterioles ↓lung collagen fractional area+AB29 protein expression (vs. GAPDH) (lung) ↓𝛼-SMA, collagen I ↓TLR4, TNF-𝛼, NF-𝛋B P65
Anbang Han, 2018	1) Sprague-Dawley rats 2) male 3) 220-250 g	LADCA ligated	4 wks	sham (n = 10) : 84.5 ± 7.3 % model (n = 12) : 44.7 ± 8.4 % QL (n = 9) : 47.9 ± 9.1 % Valsartan (n = 9) : 47.9 ± 9.1 %	Qiliqiangxin (QL)	Astragalus membranaceus Aconitum carmichaeli Panax ginseng Salviae miltiorrhizae Lepidium apetalum Periploca sepium Alisma orientale Carthamus tinctorius Polygonatum odoratum Citrus reticulata Cinnamomum cassia	Not described	dissolved with sterile water (0.1 g/mL QL)	by gavage	4 wks		1) n = 10 2) distilled water	1) n = 12 2) distilled water	1) n = 9 2) QL 1.0 g/kg/d			1) n = 9 2) Valsartan 10 mg/kg/d		↓TGF-β1/Smad3 signaling pathway (↓fibrosis) ↓NF-κB signaling pathway (↓proinflammatory cytokines overexpression)	cardiac function ↑EF, FS ↓ESV, LVIDs organ coefficient ↓heart HW/BW histological changes ↓LV collagen deposition protein expression (vs. GAPDH) ↓collagen I, 𝛼-SMA, TGF-𝛽1, p-Smad3, p-Smad7 ↓TNF-𝛼, IL-6, NF-𝛋B p65, p-I𝛋B𝛼
Yunfei Qu, 2017	1) Sprague-Dawley rats 2) male 3) 230 ± 27 g 4) 45 d	LADCA ligated	2 wks	sham (n = 15) : 78.15 ± 5.77 % model (n = 15) : 50.69 ± 7.13 % Shenfuqiangxin (n = 15) : 50.24 ± 6.58	Shenfuqiangxin	Aconitum kusnezoffii Panax ginseng Astragalus membranaceus Polygonatum odoratum Ophiopogon japonicus Ligusticum chuanxiong Salviae miltiorrhizae Lepidium apetalum Glycyrrhiza uralensis	Not described	aqueous extract	intragastric	8 wks		1) n = 15 2) saline	1) n = 15 2) saline	1) n = 15 2) Shenfuqiangxin 14g/kg/d					↓TGF-β/Smads signaling pathway (↓fibrosis)	histological changes ↓myocardial cell swelling, cross striation, inflammatory cell infiltration ↓focal necrosis, fibrosis protein expression (vs. GAPDH) ↓TGF-β1, Smad2, Smad3, Smad7
Yaoyao He, 2015	1) Sprague-Dawley rats 2) male 3) 220-250 g	LADCA ligated	4 wks	sham (n = 10) : 84.490 ± 7.3354 % model (n = 12) : 44.708 ± 8.4369 % QL (n = 9) : 47.933 ± 9.1211 % Valsartan (n = 9) : 47.911 ± 9.1068	Qili Qiangxin (QL)	Astragalus membranaceus Aconitum carmichaeli Panax ginseng Salviae miltiorrhizae Lepidium apetalum Periploca sepium Alisma orientale Carthamus tinctorius Polygonatum odoratum Citrus reticulata Cinnamomum cassia	Not described	dissolved in sterile water (0.1 g/mL QL)	by gavage	4 wks		1) n = 10 2) distilled water	1) n = 12 2) distilled water	1) n = 9 2) QL 1.0 g/kg/d			1) n = 9 2) Valsartan 10 mg/kg/d		↓TGF-𝛽1/Smad3 signaling pathway ↓TLR4 intracellular signaling (↓fibrosis)	cardiac function ↑EF, FS ↓LVIDs, ESV histological changes ↓LV collagen deposition area pulmonary changes ↓wet LW/BW, dry LW/BW ↑muscularization of non muscular arterioles ↓muscularization of fully muscularized arterioles ↓lung collagen fractional area protein expression (vs. GAPDH) (lung) ↓𝛼-SMA, collagen I ↓TGF-𝛽1, p-Smad3 ↓TLR4, TNF-𝛼
YANG Xiao-chun, 2012	1) Wistar rats 2) male 3) 250-300 g	LADCA ligated	7 days	< 45% at 3 days after surgery	Sanshen Weixin Capsula (Sanshen)	Panax ginseng Salviae miltiorrhizae Scrophularia ningpoensis	Not described	Not described	intragastric	5 wks		1) n = 9 2) distilled water	1) n = 8 2) distilled water	1) n = 9 2) Sanshen 80 mg/kg/d			1) n = 9 2) Ramipril 1 mg/kg/d		↓RAAS	cardiac function ↑EF, FS, LVSP, +dp/dt max, -dp/dt max ↓LVEDD, LVESD organ coefficient ↓HW/BW, LVW/BW histological changes ↓fibrosis area, myocardial cell disarrangement, swelling, inflammatory cell infiltration
LI Yan-fang, 2012	1) Wistar rats 2) male 3) 250-280 g 4) 10 wk	LADCA ligated	4 wks	≤ 45%	Shexiangbaoxin pills (SXBXP)	Panax ginseng Cinnamomum cassia Moschus moschiferus (Musc sac) Bufo bufo gargarizans (Venom) Borneolum syntheticum Styrax tonkinensis (Resin) Bos taurus domesticus (Gallstone)	Not described	dissolved in 2mL normal saline	intragastric	8 wks	1) n = 10 2) saline	1) n = 10 2) saline	1) n = 8 2) saline	1) n = 8 2) SXBXP 22.5 mg/kg twice a day	1) n = 8 2) SXBXP 45 mg/kg twice a day		1) n = 8 2) isosorbide dinitrate 1 mg/kg twice a day		↑𝛽1-AR, 𝛼1B-AR ↓𝛼1A-AR, 𝛽3-AR	cardiac function ↑LVEF ↓LVEDD, LVESD mRNA expression ↑𝛽1-AR, 𝛼1B-AR ↓𝛽3-AR (SXBXP-H), 𝛼1A-AR protein expression ↑𝛽1-AR, 𝛽2-AR, 𝛼1D-AR (SXBXP-H) ↑𝛼-1B-AR (SXBXP-H, SXBXP-L) ↓𝛼1A-AR
